# Supplementary material for: Functionalized Controlled Porous Glasses for Producing Radical-Free Hyperpolarized Liquids by Overhauser DNP
Source: Molecules. 2022 Sep 28;27(19):6402. doi: 10.3390/molecules27196402 (PMC9572983; doi:10.3390/molecules27196402)
Supplement: Supplementary file 1 [file molecules-27-06402-s001.zip]

Archive with 1 entries (1 files):
- molecules-1894306-supplementary.pdf
